# Supplementary material for: Analysis of Immune Cell Subsets in Peripheral Blood from Patients with Engineered Stone Silica-Induced Lung Inflammation
Source: Int J Mol Sci. 2024 May 24;25(11):5722. doi: 10.3390/ijms25115722 (PMC11171478; doi:10.3390/ijms25115722)
Supplement: Supplementary file 1 [file ijms-25-05722-s001.zip]

Archive with 2 entries (2 files):
- ijms-2964604-supplementary/Figure S1.pdf
- ijms-2964604-supplementary/Table S1.pdf
